# Supplementary material for: Autophagy-Related Gene PlATG6a Is Involved in Mycelial Growth, Asexual Reproduction and Tolerance to Salt and Oxidative Stresses in Peronophythora litchii
Source: Int J Mol Sci. 2022 Feb 6;23(3):1839. doi: 10.3390/ijms23031839 (PMC8836449; doi:10.3390/ijms23031839)
Supplement: Supplementary file 1 [file ijms-23-01839-s001.zip]

Archive with 3 entries (3 files):
- ijms-1476259-supplementary figures.pdf
- Table S1.xlsx
- Table S2.xlsx
