# Supplementary material for: Autophagy-Related Gene PlATG6a Is Involved in Mycelial Growth, Asexual Reproduction and Tolerance to Salt and Oxidative Stresses in Peronophythora litchii
Source: Int J Mol Sci. 2022 Feb 6;23(3):1839. doi: 10.3390/ijms23031839 (PMC8836449; doi:10.3390/ijms23031839)
Supplement: Supplementary file 1 [file ijms-23-01839-s001.zip › Table S1.xlsx]

## Sheet: Sheet1
Supplementary Table S1 The primers used in this study
Primer name	Sequence (5'-3')	Description
F1	CTTGAGCTCATCCTGAATTGC	Primers used in verifing PlATG6a knockout mutants in P. litchii
R1	CAACACATCAGTAGCGCAGCA	Primers used in verifing PlATG6a knockout mutants in P. litchii
PlATG6a-left-F	AGAACTAGTGGATCCCCCGTCGACATCGTTCGCGTCCG	Cloning the full length of left arm of PlATG6a
PlATG6a-left-R	GGTCTAAAATACAAGGCCTCCGCATTCTTCAAGAAG	Cloning the full length of left arm of PlATG6a
PlATG6a-right-F	CTTGAAGAATGCGGAGGCCTTGTATTTTAGACCAAAATG	Cloning the full length of right arm of PlATG6a
PlATG6a-right-R	ATCGAATTCCTGCAGCCCGCTGCAGTGCTTACCTCAGTC	Cloning the full length of right arm of PlATG6a
PlATG6a-gRNA1-F	CTAGCCGAATACTGATGAGTCCGTGAGGACGAAACGAGTAAGCTCGTCTATTCGAAGAAGCAGACCTG	Constructing pYF2.3G-RibosgRNA to target PlATG6a
PlATG6a-gRNA1-R	AAACCAGGTCTGCTTCTTCGAATAGACGAGCTTACTCGTTTCGTCCTCACGGACTCATCAGTATTCGG	Constructing pYF2.3G-RibosgRNA to target PlATG6a
PlATG6a-gRNA2-F	CTAGCTCGAATCTGATGAGTCCGTGAGGACGAAACGAGTAAGCTCGTCATTCGATCCGCTTATCATAG	Constructing pYF2.3G-RibosgRNA to target PlATG6a
PlATG6a-gRNA2-R	AAACCTATGATAAGCGGATCGAATGACGAGCTTACTCGTTTCGTCCTCACGGACTCATCAGATTCGAG	Constructing pYF2.3G-RibosgRNA to target PlATG6a
RPL41_Pseq_F	CAAGCCTCACTTTCTGCTGACTG	Verifing primers used in knockout vector
M13-F	TGTAAAACGACGGCCAGT	Verifing primers used in knockout vector
M13-R	CAGGAAACAGCTATGACC	Verifing primers used in knockout vector
PlActin-qRTF	TCACGCTATTGTTCGTCTGG	qRT-PCR of indicated gene, as a reference gene of P. litchii
PlActin-qRTR	TCATCTCCTGGTCGAAGTCC	qRT-PCR of indicated gene, as a reference gene of P. litchii
PlATG6a-qRTF	TGGGTGAGTCGTATGTGCTT	qRT-PCR of indicated gene, for measuring gene expression level
PlATG6a-qRTR	GAGCCTGTTGTCTCCTCTGT	qRT-PCR of indicated gene, for measuring gene expression level
Pl100432-qRTF	TGACGGTTGATAAGCCCATT	qRT-PCR of indicated gene, for measuring gene expression level
Pl100432-qRTR	CTCGACATCTGCACCTTGAA	qRT-PCR of indicated gene, for measuring gene expression level
Pl100993-qRTF	GCTAAGGAGGAGGAAGCTGAA	qRT-PCR of indicated gene, for measuring gene expression level
Pl100993-qRTR	CCACGTCTTCTGTCTTGACG	qRT-PCR of indicated gene, for measuring gene expression level
Pl101341-qRTF	TACAACTCGACGGTGACTGC	qRT-PCR of indicated gene, for measuring gene expression level
Pl101341-qRTR	TCTCGTTCAGCAACACCTTG	qRT-PCR of indicated gene, for measuring gene expression level
Pl110273-qRTF	ATGATGGACACGGACCTAGC	qRT-PCR of indicated gene, for measuring gene expression level
Pl110273-qRTR	TTAGTAGCTGCTCGCGTTGA	qRT-PCR of indicated gene, for measuring gene expression level
Pl111246-qRTF	GCAGACATACCAGCGTGATG	qRT-PCR of indicated gene, for measuring gene expression level
Pl111246-qRTR	GAAATCGCCAACCTGTGAAT	qRT-PCR of indicated gene, for measuring gene expression level
PlAtg1a-F	TGATCGCGTGCTTCAAGATG	qRT-PCR of indicated gene, for measuring gene expression level
PlAtg1a-R	CACGGCTTCTCCTGACAATG	qRT-PCR of indicated gene, for measuring gene expression level
PlAtg1b-F	AGAGACCTCAAACCGCAGAA	qRT-PCR of indicated gene, for measuring gene expression level
PlAtg1b-R	GCCTTGGCATCGTACTTCTG	qRT-PCR of indicated gene, for measuring gene expression level
PlAtg2-F	CTCTTCTTGACGCAATCCCG	qRT-PCR of indicated gene, for measuring gene expression level
PlAtg2-R	TATTCCGCGTCCAGACTACC	qRT-PCR of indicated gene, for measuring gene expression level
PlAtg3-F	ACTTCATGGACGGCTCTTCA	qRT-PCR of indicated gene, for measuring gene expression level
PlAtg3-R	ATCATAGCCGAAGAGCCACA	qRT-PCR of indicated gene, for measuring gene expression level
PlAtg4-F	AACTTGGAGAACGGGAGGAG	qRT-PCR of indicated gene, for measuring gene expression level
PlAtg4-R	GCTCCCTTCTTCAGTGAGGT	qRT-PCR of indicated gene, for measuring gene expression level
PlAtg5-F	CTTGTGGCCATTTTCCGTGA	qRT-PCR of indicated gene, for measuring gene expression level
PlAtg5-R	ATCAGGGAATTGGGTCACGT	qRT-PCR of indicated gene, for measuring gene expression level
PlAtg6B-F	CGACTGTTGAATAAGCCGCA	qRT-PCR of indicated gene, for measuring gene expression level
PlAtg6B-R	ACGCTTGCGAATTAGACGTC	qRT-PCR of indicated gene, for measuring gene expression level
PlAtg7-F	TGATGCAACTAAGCCATCGC	qRT-PCR of indicated gene, for measuring gene expression level
PlAtg7-R	GAGTGCAATACAGCCACGAG	qRT-PCR of indicated gene, for measuring gene expression level
PlAtg8-F	AGAAGTACTTGGTCCCAGCC	qRT-PCR of indicated gene, for measuring gene expression level
PlAtg8-R	GCCGCTGTAGGTGATGTAGA	qRT-PCR of indicated gene, for measuring gene expression level
PlAtg9-F	TTTCGTGCTTGCACCATTCA	qRT-PCR of indicated gene, for measuring gene expression level
PlAtg9-R	ACACAGCTCCAGTATCTCGG	qRT-PCR of indicated gene, for measuring gene expression level
PlAtg10-F	TGGGATTGGGAGATTGCACA	qRT-PCR of indicated gene, for measuring gene expression level
PlAtg10-R	TGGAAGAAGAACCGGATGCT	qRT-PCR of indicated gene, for measuring gene expression level
PlAtg11-F	GGGCAGATTTTCAGGCTACG	qRT-PCR of indicated gene, for measuring gene expression level
PlAtg11-R	GTGAACCTGTTGCAGCTTGA	qRT-PCR of indicated gene, for measuring gene expression level
PlAtg12-F	TGAAGCGCACCAAGTTTACC	qRT-PCR of indicated gene, for measuring gene expression level
PlAtg12-R	GAACTGAGTCTCTGGTCCGG	qRT-PCR of indicated gene, for measuring gene expression level
PlAtg13-F	CCAGCGTCAGATACTTTGCC	qRT-PCR of indicated gene, for measuring gene expression level
PlAtg13-R	CTCGCTGAGATCAAACCTGC	qRT-PCR of indicated gene, for measuring gene expression level
PlAtg14-F	ACGAGAATGTACCGCCTGAA	qRT-PCR of indicated gene, for measuring gene expression level
PlAtg14-R	AGTAAGTTCCCCAGCAGGTC	qRT-PCR of indicated gene, for measuring gene expression level
PlAtg15a-F	TGTGGGCTGAGCTCTACTTC	qRT-PCR of indicated gene, for measuring gene expression level
PlAtg15a-R	ACTGGAGGAGGCATGATAGC	qRT-PCR of indicated gene, for measuring gene expression level
PlAtg15b-F	ATCAAGAAGGTGCAGGACGA	qRT-PCR of indicated gene, for measuring gene expression level
PlAtg15b-R	GCTCCAAAAGTGCGCTATCA	qRT-PCR of indicated gene, for measuring gene expression level
PlAtg15c-F	TCGACGATACTTTGAGGGCA	qRT-PCR of indicated gene, for measuring gene expression level
PlAtg15c-R	GACGTTGAACAGGAAACCCC	qRT-PCR of indicated gene, for measuring gene expression level
PlAtg16-F	CAAATGTGTGTGGACCTGCA	qRT-PCR of indicated gene, for measuring gene expression level
PlAtg16-R	CGTCATTCCTCAACTCAGCG	qRT-PCR of indicated gene, for measuring gene expression level
PlAtg17-F	CGAGCAGACAAAAGAGGTGG	qRT-PCR of indicated gene, for measuring gene expression level
PlAtg17-R	GGTCACATTGCTCCATGTCG	qRT-PCR of indicated gene, for measuring gene expression level
PlAtg18a-F	CCATCTACAACTGCGAACCG	qRT-PCR of indicated gene, for measuring gene expression level
PlAtg18a-R	CAGCCTCTGTCGATTCATGC	qRT-PCR of indicated gene, for measuring gene expression level
PlAtg18b-F	CACTACTCAGCGGGAAATGC	qRT-PCR of indicated gene, for measuring gene expression level
PlAtg18b-R	TAGAATGACCCATCGGCTCC	qRT-PCR of indicated gene, for measuring gene expression level
PlVps15-F	ACGACAGTACTTTGCCTCGA	qRT-PCR of indicated gene, for measuring gene expression level
PlVps15-R	AATTGTAGTCTGCGGGGTCA	qRT-PCR of indicated gene, for measuring gene expression level
PlVps34a-F	GAGCAGGTTCGACGATTTCC	qRT-PCR of indicated gene, for measuring gene expression level
PlVps34a-R	CCCCTGGAATCACGACTCTT	qRT-PCR of indicated gene, for measuring gene expression level
PlVps34b-F	GTTTCTTGGTGCCGGATGAG	qRT-PCR of indicated gene, for measuring gene expression level
PlVps34b-R	GACCTCCGCCTTCTTCTTCT	qRT-PCR of indicated gene, for measuring gene expression level
