# Supplementary material for: Autophagy-Related Gene PlATG6a Is Involved in Mycelial Growth, Asexual Reproduction and Tolerance to Salt and Oxidative Stresses in Peronophythora litchii
Source: Int J Mol Sci. 2022 Feb 6;23(3):1839. doi: 10.3390/ijms23031839 (PMC8836449; doi:10.3390/ijms23031839)
Supplement: Supplementary file 1 [file ijms-23-01839-s001.zip › Table S2.xlsx]

## Sheet: Sheet1
Supplementary Table S2 The sequences ATG6 orthologs used in this study
Protein ID	Species	Protein sequence
PlAtg6a (Pl_105890)	Peronophythora litchii	MRRCQQCCRSLESELLSAPVLGESYVLLPTASASQSMLLLQKLPTSATTPPEMDESGAFGEDLYASARYNLSLQQQHQQEQRRQQAQRRQKLQQRQRRQQQRMKDSFTASGRYFEAHVGRASHEDENSEMEDSMVAVPTYADLSHHVQLLTTQQAHCAGLPVTTPVCKECMDGMVTMIDGQAERARYEKRCFTGFLHNTTSSPVHNEDIEHIDDKIRFYENELNALEENLNLMESEREAIAHRQEIMNEEEKAVIFEEADLWDQFNRLQLQEAVFQEIRDAGTAQIDAMERKVASAKHLNILTDMFVIGYDGAFGTINQFRMGQSSSFAVEWNEINAAFGECALLLQTLANMVGLEFSDFKIVPLGSFSKMIRTSNLRMEYCLHGSDQQNFAESHFNLG…
PlAtg6b (Pl_110652)	Peronophythora litchii	MSSNGSLQPPLIITALPRPPATIGGSTSASALSLSPAPSSASASFSPYAKSPAPNTRRVVMEGKSLFTCHQCGALLKFQYNPVSIEEKIMKLRSVAYEHPTEPCEQRDSKGGDEEDQMPRLTEGTDNGETTDADEEEEAAQAARNSLSQQQQKTPAVVSEIVWERQHLDNSGDVDVWVSAEFDLMNGIATYTSCNRGDIGQNIADVVPARLLNKPHLMEKPRVSEEERVEAKTEDDETEAAEQAETQERLVRRRRLIRKRSIDGSDLSWFQELLDCRALNELEDDQDQYERFMTEFADEERASARTFSEDGDYGADEWHGDPELRALEEEERLLKAELESIEDETVQVTAKRRELWSTGMDLEQLVHGTFAEGAFLQHLLGMSRDERQSVGVFAVHASD…
PsAtg6a (Ps_128490)	Phytophthora sojae	MLLLQKLPTNAAPPPEMDESGAFGEDLYASARYNLSLQQQHQQEQRRQQAQRRQKLQQRQRRQQQRMKDSFTAAGRPFEAHVGRASNEEENAELEDSMVAVPTYADVSHHVQLLTTQQAHCAGLPVTTPVCKECMDGMVTLIDGQAERASEDVEQIDDKIRFYENELNALEESLKLMEREREVIAQQQEAMHEEEKALIYEEAGLWEQFNGLQLQEAVFREVRDAGTAQIDAMERKGASAKHLNILTDMFVIGYDGAFGTINQFRMGQSASFAVEWNEINSAFGECALLLQTLANMVGMEFSDFKIVPLGSFSKMIRTSNLRMEYCLHGSDQQNFAESHFNLGLGAWITCLGQLMAFVRARDASIRLPYKVAKHSIGGYSILFLKNKHKEWTKALKYAL…
PsAtg6b (Ps_136998 )	Phytophthora sojae	MTSNGALQSPLVISTLPRPPATAGAPSTAGGISAASLSPAPSSASASFSPYAKNPALNARRVAMEGKSLFTCHQCGALLKFQYNPVSIEEKIMKLRSVAYEHPTEACEPRDSKGDDDEDQIPRLTEGTDAGETTDADEEEEAVQAARSSLSQLQQQKTPAVVPDIVWERQRLDSSSDVDVWAPAEFDLMNGIAAFTSCNRGDIGQNIADVVPARLLNKPHLWISDWEVDHSLPHCDEEGWVYAASYADFGRMEEPRVSEEKRAERKSEEDASELKSESNDERLVRRRRLIRKRRIDGSDLSWFQELLDCRALDELEEDRAQYEGFMTQFTEEERASARAFSVNGDYDDDEWNDDPELRALEEEERRLKSELEAIEDETAQITAKRQDLWSTGTDLEQLI…
PcAtg6a (Pc_8531 )	Phytophthora capsici	MENEMEAIAQQQEVMNETEKALIYEEADLWGQFNGLQLQEAIFQEIRDGGTAQIDAMERKVASATHLNILTDVFVIGYDGEFGTINQFRLGQSASFAVEWNEINAAFGECALLLQTLATMVGLDFSDFKIVPLGSFSKIIRTSNLRMEYYQQNFAESHFNLGLGAWITCLGQLMAFVRARDPSIRLPYKVAKHSIGGYSILFLRNKHKEWTKALKYALTNLKWLLTWVSARGYSISAANTATSDTVSTSSKAALAFAADPPVMRNNGPKQSVVIMEHFS
PuAtg6a (PYU1_T004773)	Pythium ultimum	MLTCRHCHRALHTQPQIPTGQVLGESYVLLPTSNSPSAIQQQQQLFASQASSMLLSEEYAMGSFIGDALGGASFDTPGEGRGHVMVPDRRVEEQYFGHEPPRQTKANQRHQNSRSSSPSQGGGNLRRQPLGYGDNHTVEPLGESMSAVATHADLSHHVQLITTQNAHCAGMTVTTPACKECVDSMIEQIDRQAERARYDKRCFAGFLQSTGTSVRNEEVNQIEQRIQFYEEELAALEENLQLMQKEREEIREQQQALESEGAVLVQEEMMMWNELNDLQLQEETFHDLRDLAKARIDGIEGTISSVQQLNVLHDMFSISQSGPFATINNFRVGQLPSVPVEWNEINAGFGECALLLNTLAGIVGLEFSDFKIVPLGSFSKIVRFTNLRMEYSLHGSDQD…
HpaAtg6a (HpaP800905)	Hyaloperonospora arabidopsidis	MQRCQHCRRSLENELLSAPVLGESYVLLPTASASQSMLLLQKLPASSGMAPPEMDESGALGEDLYASARYNLSLQQQHEEKQRRQQTQRRQKLQQRQRRQEQKLRDSYTTDATGRYFEAHVGRASHREAHFQAMEDSLVAVPTYADLSHHVKLLTMQQAHCVGLPVTTPVCKECMDGMVTMIDGRAERARYEKRCFVGFLHKTTSLSAHNDDIEQIDDKIRFYESEVNALEENLKLMEDERKALAEQEEVMDKEEKALVREEADLWHQLNELQLQEAAYNEMRDTGTAQVDAMECKVSQAKHLNVLADMFVIGNDGTFGTINHFRMGHSASFSVEWNEINAAFGRAARELFENDPNK
ScAtg6 (NP_015205.1)	Saccharomyces cerevisiae	MKCQTCHLPLQLDPSLEGLSLTQRNLLLSNNSIITATNENVISNKGIEAADNCGPQIPKERLRRLGEIQNIKDLNLKDDKLITDSFVFLNHDDDDNANITSNSREDQRYGNANGNDNKKANSDTSDGTSTFRDHDEEEQEATDEDENQQIQLNSKTLSTQVNAMTNVFNILSSQTNIDFPICQDCCNILINRLKSEYDDAIKERDTYAQFLSKLESQNKEISESNKEKQYSHNLSEKENLKKEEERLLDQLLRLEMTDDDLDGELVRLQEKKVQLENEKLQKLSDQNLMDLNNIQFNKNLQSLKLQYELSLNQLDKLRKINIFNATFKISHSGPFATINGLRLGSIPESVVPWKEINAALGQLILLLATINKNLKINLVDYELQPMGSFSKIKKRMVNS…
MgAtg6 (MGG_03694T0)	Magnaporthe oryzae	MTCGAGSTRLGKLQAAGSRELSVRYCKPRGLYETQTKVSFHQQPKAHFSAWFTNTPPSTLDGSLDDLNPAAYDLLVTTSSQQQAHKDATSLSSPNPAHVHDQNRKAAYESAIKNAIGSPTFKRRSDITGLRGDKAMRDSSMSFILLEESQIAPSRHGAAGRSSGPASPNASKGSAATPAADDDSANETNRMLRLFEILSARSDIDHPVCVECTDILVEGLRKRLESASRERTTYVNFLKKLELESPTDDELKAQEEALAKAKEQEAAALKELVALEKEKASLDDEILALEEESRRMDAEEEQFWRERNAFASQLADFQNERDSINSKYDHDARLLQSLQRTNVYNDTFLISHDGTFATINGLRLGRLHNTPVDWPEINAAWGHALLLVATVADKLQYRF…
